# Supplementary material for: IFN-γ Induces PD-L1 Expression in Primed Human Basophils
Source: Cells. 2022 Feb 25;11(5):801. doi: 10.3390/cells11050801 (PMC8909048; doi:10.3390/cells11050801)
Supplement: Supplementary file 1 [file cells-11-00801-s001.zip]

Archive with 1 entries (1 files):
- cells-1588050-supplementary.pdf
